# Supplementary material for: A MALDI-TOF mass spectrometry-based method for detection of copy number variations in BRCA1 and BRCA2 genes
Source: Front Mol Biosci. 2024 Jan 11;10:1301652. doi: 10.3389/fmolb.2023.1301652 (PMC10808477; doi:10.3389/fmolb.2023.1301652)
Supplement: Supplementary file 1 [file Table3.XLSX]

## Sheet: 2a
Supplementary Table 2a. Characteristics of 293 patients enrolled in this study.
Sample No.	Age	Sex	Cancer type	MS	TS	MLPA	Notes
1	61	Female	Ovarian cancer	P	P	NA	TS-Targeted sequencing; MS-MALDI-TOF MS-based assay; MLPA-multiplex ligation-dependent probe amplification.
2	54	Female	Ovarian cancer	P	P	NA	"P" represents CNV-positive, "N" represents CNV-negative, "NA" represents CNV result is not available.
3	52	Female	Ovarian cancer	P	P	NA
4	58	Female	Ovarian cancer	P	P	NA
5	34	Female	Ovarian cancer	P	P	NA
6	61	Female	Pancreatic cancer	P	P	NA
7	65	Female	Ovarian cancer	P	N	N
8	71	Female	Ovarian cancer	P	N	N
9	50	Female	Ovarian cancer	P	N	N
10	49	Female	Ovarian cancer	P	N	N
11	67	Female	Ovarian cancer	P	N	P
12	50	Female	Ovarian cancer	P	N	P
13	70	Male	Pancreatic cancer	N	N	NA
14	62	Female	Pancreatic cancer	N	N	NA
15	67	Male	Pancreatic cancer	N	N	NA
16	56	Female	Ovarian cancer	N	N	NA
17	50	Female	Ovarian cancer	N	N	NA
18	34	Female	Ovarian cancer	N	N	NA
19	57	Female	Ovarian cancer	N	N	NA
20	61	Female	Ovarian cancer	N	N	NA
21	54	Female	Ovarian cancer	N	N	NA
22	57	Female	Ovarian cancer	N	N	NA
23	67	Female	Ovarian cancer	N	N	NA
24	51	Female	Ovarian cancer	N	N	NA
25	58	Female	Ovarian cancer	N	N	NA
26	48	Female	Ovarian cancer	N	N	NA
27	56	Female	Ovarian cancer	N	N	NA
28	62	Female	Ovarian cancer	N	N	NA
29	49	Female	Ovarian cancer	N	N	NA
30	42	Female	Ovarian cancer	N	N	NA
31	63	Female	Ovarian cancer	N	N	NA
32	63	Female	Ovarian cancer	N	N	NA
33	46	Female	Ovarian cancer	N	N	NA
34	50	Female	Ovarian cancer	N	N	NA
35	61	Female	Ovarian cancer	N	N	NA
36	70	Female	Ovarian cancer	N	N	NA
37	63	Female	Ovarian cancer	N	N	NA
38	61	Female	Ovarian cancer	N	N	NA
39	57	Female	Ovarian cancer	N	N	NA
40	68	Female	Ovarian cancer	N	N	NA
41	58	Female	Ovarian cancer	N	N	NA
42	58	Female	Ovarian cancer	N	N	NA
43	55	Female	Ovarian cancer	N	N	NA
44	66	Female	Ovarian cancer	N	N	NA
45	59	Female	Ovarian cancer	N	N	NA
46	51	Female	Ovarian cancer	N	N	NA
47	56	Female	Ovarian cancer	N	N	NA
48	44	Female	Ovarian cancer	N	N	NA
49	54	Female	Ovarian cancer	N	N	NA
50	54	Female	Ovarian cancer	N	N	NA
51	51	Female	Ovarian cancer	N	N	NA
52	57	Female	Ovarian cancer	N	N	NA
53	44	Female	Ovarian cancer	N	N	NA
54	49	Female	Ovarian cancer	N	N	NA
55	38	Female	Ovarian cancer	N	N	NA
56	51	Female	Ovarian cancer	N	N	NA
57	68	Female	Ovarian cancer	N	N	NA
58	68	Female	Ovarian cancer	N	N	NA
59	55	Female	Ovarian cancer	N	N	NA
60	66	Female	Ovarian cancer	N	N	NA
61	79	Female	Ovarian cancer	N	N	NA
62	56	Female	Ovarian cancer	N	N	NA
63	67	Female	Ovarian cancer	N	N	NA
64	74	Female	Ovarian cancer	N	N	NA
65	59	Female	Ovarian cancer	N	N	NA
66	58	Female	Ovarian cancer	N	N	NA
67	47	Female	Ovarian cancer	N	N	NA
68	55	Female	Ovarian cancer	N	N	NA
69	57	Female	Ovarian cancer	N	N	NA
70	49	Female	Ovarian cancer	N	N	NA
71	56	Female	Ovarian cancer	N	N	NA
72	50	Female	Ovarian cancer	N	N	NA
73	69	Female	Ovarian cancer	N	N	NA
74	42	Female	Ovarian cancer	N	N	NA
75	53	Female	Ovarian cancer	N	N	NA
76	53	Female	Ovarian cancer	N	N	NA
77	75	Female	Ovarian cancer	N	N	NA
78	46	Female	Ovarian cancer	N	N	NA
79	63	Female	Ovarian cancer	N	N	NA
80	23	Female	Ovarian cancer	N	N	NA
81	32	Female	Ovarian cancer	N	N	NA
82	33	Female	Ovarian cancer	N	N	NA
83	32	Female	Ovarian cancer	N	N	NA
84	42	Female	Ovarian cancer	N	N	NA
85	47	Female	Ovarian cancer	N	N	NA
86	74	Female	Ovarian cancer	N	N	NA
87	50	Female	Ovarian cancer	N	N	NA
88	24	Female	Ovarian cancer	N	N	NA
89	49	Female	Ovarian cancer	N	N	NA
90	48	Female	Ovarian cancer	N	N	NA
91	65	Female	Ovarian cancer	N	N	NA
92	22	Female	Ovarian cancer	N	N	NA
93	54	Female	Ovarian cancer	N	N	NA
94	67	Female	Ovarian cancer	N	N	NA
95	48	Female	Ovarian cancer	N	N	NA
96	56	Female	Ovarian cancer	N	N	NA
97	55	Female	Ovarian cancer	N	N	NA
98	81	Female	Ovarian cancer	N	N	NA
99	73	Female	Ovarian cancer	N	N	NA
100	59	Female	Ovarian cancer	N	N	NA
101	53	Female	Ovarian cancer	N	N	NA
102	46	Female	Ovarian cancer	N	N	NA
103	68	Female	Ovarian cancer	N	N	NA
104	72	Female	Ovarian cancer	N	N	NA
105	51	Female	Ovarian cancer	N	N	NA
106	65	Female	Ovarian cancer	N	N	NA
107	49	Female	Ovarian cancer	N	N	NA
108	42	Female	Ovarian cancer	N	N	NA
109	65	Female	Ovarian cancer	N	N	NA
110	58	Female	Ovarian cancer	N	N	NA
111	57	Female	Ovarian cancer	N	N	NA
112	73	Female	Ovarian cancer	N	N	NA
113	74	Female	Ovarian cancer	N	N	NA
114	51	Female	Ovarian cancer	N	N	NA
115	58	Female	Ovarian cancer	N	N	NA
116	54	Female	Ovarian cancer	N	N	NA
117	53	Female	Ovarian cancer	N	N	NA
118	44	Female	Ovarian cancer	N	N	NA
119	45	Female	Ovarian cancer	N	N	NA
120	47	Female	Ovarian cancer	N	N	NA
121	40	Female	Ovarian cancer	N	N	NA
122	50	Female	Ovarian cancer	N	N	NA
123	67	Female	Ovarian cancer	N	N	NA
124	46	Female	Ovarian cancer	N	N	NA
125	63	Female	Ovarian cancer	N	N	NA
126	51	Female	Ovarian cancer	N	N	NA
127	57	Female	Ovarian cancer	N	N	NA
128	59	Female	Ovarian cancer	N	N	NA
129	56	Female	Ovarian cancer	N	N	NA
130	43	Female	Ovarian cancer	N	N	NA
131	51	Female	Ovarian cancer	N	N	NA
132	47	Female	Ovarian cancer	N	N	NA
133	54	Female	Ovarian cancer	N	N	NA
134	70	Female	Ovarian cancer	N	N	NA
135	66	Female	Ovarian cancer	N	N	NA
136	20	Female	Ovarian cancer	N	N	NA
137	51	Female	Ovarian cancer	N	N	NA
138	46	Female	Ovarian cancer	N	N	NA
139	61	Female	Ovarian cancer	N	N	NA
140	61	Female	Ovarian cancer	N	N	NA
141	48	Female	Ovarian cancer	N	N	NA
142	57	Female	Ovarian cancer	N	N	NA
143	42	Female	Ovarian cancer	N	N	NA
144	65	Female	Ovarian cancer	N	N	NA
145	60	Female	Ovarian cancer	N	N	NA
146	51	Female	Ovarian cancer	N	N	NA
147	75	Female	Ovarian cancer	N	N	NA
148	65	Female	Ovarian cancer	N	N	NA
149	57	Female	Ovarian cancer	N	N	NA
150	57	Female	Ovarian cancer	N	N	NA
151	44	Female	Ovarian cancer	N	N	NA
152	69	Female	Ovarian cancer	N	N	NA
153	55	Female	Ovarian cancer	N	N	NA
154	53	Female	Ovarian cancer	N	N	NA
155	73	Female	Ovarian cancer	N	N	NA
156	68	Female	Ovarian cancer	N	N	NA
157	50	Female	Ovarian cancer	N	N	NA
158	62	Female	Ovarian cancer	N	N	NA
159	71	Female	Ovarian cancer	N	N	NA
160	65	Female	Ovarian cancer	N	N	NA
161	58	Female	Ovarian cancer	N	N	NA
162	38	Female	Ovarian cancer	N	N	NA
163	75	Female	Ovarian cancer	N	N	NA
164	34	Female	Ovarian cancer	N	N	NA
165	54	Female	Ovarian cancer	N	N	NA
166	57	Female	Ovarian cancer	N	N	NA
167	50	Female	Ovarian cancer	N	N	NA
168	59	Female	Ovarian cancer	N	N	NA
169	53	Female	Ovarian cancer	N	N	NA
170	56	Female	Ovarian cancer	N	N	NA
171	48	Female	Ovarian cancer	N	N	NA
172	68	Female	Ovarian cancer	N	N	NA
173	73	Female	Ovarian cancer	N	N	NA
174	48	Female	Ovarian cancer	N	N	NA
175	72	Female	Ovarian cancer	N	N	NA
176	47	Female	Ovarian cancer	N	N	NA
177	51	Female	Ovarian cancer	N	N	NA
178	50	Female	Ovarian cancer	N	N	NA
179	43	Female	Ovarian cancer	N	N	NA
180	63	Female	Ovarian cancer	N	N	NA
181	20	Female	Ovarian cancer	N	N	NA
182	69	Female	Ovarian cancer	N	N	NA
183	68	Female	Ovarian cancer	N	N	NA
184	35	Female	Ovarian cancer	N	N	NA
185	41	Female	Ovarian cancer	N	N	NA
186	52	Female	Ovarian cancer	N	N	NA
187	34	Female	Ovarian cancer	N	N	NA
188	55	Female	Ovarian cancer	N	N	NA
189	51	Female	Ovarian cancer	N	N	NA
190	29	Female	Ovarian cancer	N	N	NA
191	30	Female	Ovarian cancer	N	N	NA
192	50	Female	Ovarian cancer	N	N	NA
193	48	Female	Ovarian cancer	N	N	NA
194	51	Female	Ovarian cancer	N	N	NA
195	40	Female	Ovarian cancer	N	N	NA
196	50	Female	Ovarian cancer	N	N	NA
197	44	Female	Ovarian cancer	N	N	NA
198	68	Female	Ovarian cancer	N	N	NA
199	40	Female	Ovarian cancer	N	N	NA
200	57	Female	Ovarian cancer	N	N	NA
201	45	Female	Ovarian cancer	N	N	NA
202	64	Female	Ovarian cancer	N	N	NA
203	32	Female	Ovarian cancer	N	N	NA
204	49	Female	Ovarian cancer	N	N	NA
205	58	Female	Ovarian cancer	N	N	NA
206	53	Female	Ovarian cancer	N	N	NA
207	43	Female	Ovarian cancer	N	N	NA
208	51	Female	Ovarian cancer	N	N	NA
209	56	Female	Ovarian cancer	N	N	NA
210	64	Female	Ovarian cancer	N	N	NA
211	32	Female	Ovarian cancer	N	N	NA
212	59	Female	Ovarian cancer	N	N	NA
213	61	Female	Ovarian cancer	N	N	NA
214	49	Female	Ovarian cancer	N	N	NA
215	59	Female	Ovarian cancer	N	N	NA
216	50	Female	Ovarian cancer	N	N	NA
217	33	Female	Ovarian cancer	N	N	NA
218	66	Female	Ovarian cancer	N	N	NA
219	49	Female	Ovarian cancer	N	N	NA
220	25	Female	Ovarian cancer	N	N	NA
221	56	Female	Ovarian cancer	N	N	NA
222	56	Female	Ovarian cancer	N	N	NA
223	49	Female	Ovarian cancer	N	N	NA
224	45	Female	Ovarian cancer	N	N	NA
225	53	Female	Ovarian cancer	N	N	NA
226	65	Female	Ovarian cancer	N	N	NA
227	74	Female	Ovarian cancer	N	N	NA
228	74	Female	Ovarian cancer	N	N	NA
229	54	Female	Ovarian cancer	N	N	NA
230	51	Female	Ovarian cancer	N	N	NA
231	68	Female	Ovarian cancer	N	N	NA
232	44	Female	Ovarian cancer	N	N	NA
233	56	Female	Ovarian cancer	N	N	NA
234	52	Female	Ovarian cancer	N	N	NA
235	58	Female	Ovarian cancer	N	N	NA
236	40	Female	Ovarian cancer	N	N	NA
237	60	Female	Ovarian cancer	N	N	NA
238	81	Female	Ovarian cancer	N	N	NA
239	64	Female	Ovarian cancer	N	N	NA
240	43	Female	Ovarian cancer	N	N	NA
241	52	Female	Ovarian cancer	N	N	NA
242	39	Female	Ovarian cancer	N	N	NA
243	41	Female	Ovarian cancer	N	N	NA
244	75	Female	Ovarian cancer	N	N	NA
245	57	Female	Ovarian cancer	N	N	NA
246	54	Female	Ovarian cancer	N	N	NA
247	49	Female	Ovarian cancer	N	N	NA
248	49	Female	Ovarian cancer	N	N	NA
249	42	Female	Ovarian cancer	N	N	NA
250	57	Female	Ovarian cancer	N	N	NA
251	55	Female	Ovarian cancer	N	N	NA
252	40	Female	Ovarian cancer	N	N	NA
253	57	Female	Ovarian cancer	N	N	NA
254	58	Female	Ovarian cancer	N	N	NA
255	62	Female	Ovarian cancer	N	N	NA
256	45	Female	Ovarian cancer	N	N	NA
257	55	Female	Ovarian cancer	N	N	NA
258	37	Female	Ovarian cancer	N	N	NA
259	69	Female	Ovarian cancer	N	N	NA
260	54	Female	Ovarian cancer	N	N	NA
261	63	Female	Ovarian cancer	N	N	NA
262	62	Female	Ovarian cancer	N	N	NA
263	64	Female	Ovarian cancer	N	N	NA
264	51	Female	Ovarian cancer	N	N	NA
265	49	Female	Ovarian cancer	N	N	NA
266	50	Female	Ovarian cancer	N	N	NA
267	50	Female	Ovarian cancer	N	N	NA
268	45	Female	Ovarian cancer	N	N	NA
269	46	Female	Ovarian cancer	N	N	NA
270	51	Female	Ovarian cancer	N	N	NA
271	49	Female	Ovarian cancer	N	N	NA
272	53	Female	Ovarian cancer	N	N	NA
273	49	Female	Ovarian cancer	N	N	NA
274	51	Female	Ovarian cancer	N	N	NA
275	51	Female	Ovarian cancer	N	N	NA
276	53	Female	Ovarian cancer	N	N	NA
277	63	Female	Ovarian cancer	N	N	NA
278	62	Female	Ovarian cancer	N	N	NA
279	38	Female	Ovarian cancer	N	N	NA
280	57	Female	Ovarian cancer	N	N	NA
281	47	Female	Ovarian cancer	N	N	NA
282	69	Female	Ovarian cancer	N	N	NA
283	41	Female	Ovarian cancer	N	N	NA
284	55	Female	Ovarian cancer	N	N	NA
285	64	Female	Ovarian cancer	N	N	NA
286	58	Female	Ovarian cancer	N	N	NA
287	69	Female	Ovarian cancer	N	N	NA
288	58	Female	Ovarian cancer	N	N	NA
289	64	Female	Ovarian cancer	N	N	NA
290	59	Female	Ovarian cancer	N	N	NA
291	59	Female	Ovarian cancer	N	N	NA
292	45	Female	Ovarian cancer	N	N	NA
293	57	Female	Ovarian cancer	N	N	NA

## Sheet: 2b
Supplementary Table 2b. Pathogenic SNVs identified in 293 patients.
Chr.	Start (hg19)	End (hg19)	Ref	Alt.	gDNA change	cDNA change	AA Change	avsnp150	No. carrier	Genotype	Func.refGene	Type	CLNSIG	Interpretations in ClinVar
BRCA1					NG_005905.2	NM_007294.4	NP_009225.1
chr17	41197810	41197817	TGCCCAAT	-	g.172184_172191del	c.5470_5477del	p.Ile1824Aspfs*3	rs80357973	3	3 Het	exonic	frameshift deletion	Pathogenic	This variant deletes 8 nucleotides in exon 23 of the BRCA1 gene, creating a premature translation stop signal in the last coding exon. The truncation is predicted to delete the C-terminus of the BRCT domain that is important for phosphopeptide binding and DNA damage response (PMID: 25701377).
chr17	41215387	41215387	A	-	g.154614del	c.5156del	p.Val1719Glyfs*11	rs1057517590	1	1 Het	exonic	frameshift deletion	Pathogenic	No interpretation available in ClinVar.
chr17	41219625	41219625	C	T	g.150376G>A	c.5074G>A	p.Asp1692Asn	rs80187739	1	1 Het	exonic	nonsynonymous SNV	Likely_pathogenic	BRCA1 c.5074G>A (p.Asp1692Asn) results in a conservative amino acid change located in the BRCT domain of the encoded protein sequence. Three of five in-silico tools predict a damaging effect of the variant on protein function. At least one publication reports experimental evidence evaluating an impact on protein function and showed that this variant results in loss of function (PMID: 30209399).
chr17	41234451	41234451	G	A	g.135550C>T	c.4327C>T	p.Arg1443*	rs41293455	4	4 Het	exonic	stopgain	Pathogenic	This variant changes 1 nucleotide in exon 12 of the BRCA1 gene, creating a premature translation stop signal. This variant is expected to result in an absent or non-functional protein product. A breast cancer case-control meta-analysis detected this variant in 9/41890 cases and 1/41607 unaffected individuals with an OR 8.3 (95% CI 1.05-16.0) (PMID: 28283652).
chr17	41242960	41242960	C	T	g.127041G>A	c.4185+1G>A	.	rs80358076	1	1 Het	splicing	.	Pathogenic	The c.4185+1G>A intronic pathogenic mutation results from a G to A substitution one nucleotide after coding exon 10 of the BRCA1 gene. Alterations that disrupt the canonical splice site are expected to cause aberrant splicing, resulting in an abnormal protein or a transcript that is subject to nonsense-mediated mRNA decay.RNA studies have shown that this alteration results in coding exon 10 skipp…
chr17	41243473	41243473	G	A	g.126528C>T	c.4075C>T	p.Gln1359*	rs80357456	1	1 Het	exonic	stopgain	Pathogenic	This sequence change creates a premature translational stop signal (p.Gln1359*) in the BRCA1 gene. It is expected to result in an absent or disrupted protein product. Loss-of-function variants in BRCA1 are known to be pathogenic (PMID: 20104584).
chr17	41243480	41243483	TTGA	-	g.126518_126521del	c.4065_4068del	p.Asn1355Lysfs*10	rs80357508	1	1 Het	exonic	frameshift deletion	Pathogenic	This variant deletes 4 nucleotides in exon 10 of the BRCA1 gene, creating a frameshift and premature translation stop signal. This variant is expected to result in an absent or non-functional protein product. This variant has been reported in numerous individuals affected with breast and ovarian cancer (PMID: 23633455, 23683081, 27553291) and familial prostate cancer (PMID: 24556621).
chr17	41243581	41243581	G	A	g.126420C>T	c.3967C>T	p.Gln1323*	rs80357262	1	1 Het	exonic	stopgain	Pathogenic	This variant changes 1 nucleotide in exon 10 of the BRCA1 gene, creating a premature translation stop signal. This variant is expected to result in an absent or non-functional protein product. This premature translational stop signal has been observed in individual(s) with breast and/or ovarian cancer (PMID: 29907814, 30702160).
chr17	41243777	41243778	CT	-	g.126221AG[1]	c.3770_3771del	p.Glu1257Glyfs*9	rs80357579	1	1 Het	exonic	frameshift deletion	Pathogenic	This variant deletes 2 nucleotides in exon 10 of the BRCA1 gene, creating a frameshift and premature translation stop signal. This variant is expected to result in an absent or non-functional protein product. This premature translational stop signal has been observed in individual(s) with breast and ovarian cancer (PMID: 16683254, 17319787, 18627636).
chr17	41244087	41244087	A	C	g.125914T>G	c.3461T>G	p.Leu1154*	rs886040130	1	1 Het	exonic	stopgain	Pathogenic	The p.L1154* variant (also known as c.3461T>G), located in coding exon 9 of the BRCA1 gene, results from a T to G substitution at nucleotide position 3461. This changes the amino acid from a leucine to a stop codon within coding exon 9. This alteration is expected to result in loss of function by premature protein truncation or nonsense-mediated mRNA decay. This alteration was identified in a lar…
chr17	41244254	41244254	A	-	g.125747del	c.3294del	p.Pro1099Leufs*10	rs876658626	1	1 Het	exonic	frameshift deletion	Pathogenic	This sequence change creates a premature translational stop signal (p.Pro1099Leufs*10) in the BRCA1 gene. It is expected to result in an absent or disrupted protein product. Loss-of-function variants in BRCA1 are known to be pathogenic (PMID: 20104584).
chr17	41244281	41244281	-	A	g.125719dup	c.3266dup	p.Leu1089Phefs*4	.	1	1 Het	exonic	frameshift insertion	Likely_pathogenic	Not reproted in ClinVar.
chr17	41244322	41244322	T	-	g.125679del	c.3226del	p.Arg1076Glufs*5	rs273899703	1	1 Het	exonic	frameshift deletion	Pathogenic	No interpretation available in ClinVar.
chr17	41244753	41244760	ACCACAGG	-	g.125241_125248del	c.2788_2795del	p.Pro930Trpfs*5	rs1567794230	1	1 Het	exonic	frameshift deletion	Likely_pathogenic	Not reproted in ClinVar.
chr17	41244826	41244826	C	A	g.125175G>T	c.2722G>T	p.Glu908*	rs80356978	1	1 Het	exonic	stopgain	Pathogenic	The BRCA1 c.2722G>T (p.Glu908X) variant results in a premature termination codon, predicted to cause a truncated or absent BRCA1 protein due to nonsense mediated decay, which are commonly known mechanisms for disease. This premature translational stop signal has been observed in individual(s) with breast and ovarian cancer and glioblastoma (PMID: 8554067, 19016756, 19949876).
chr17	41245279	41245279	C	-	g.124722del	c.2269del	p.Val757Phefs*8	rs80357583	1	1 Het	exonic	frameshift deletion	Pathogenic	This variant deletes 1 nucleotide in exon 10 of the BRCA1 gene, creating a frameshift and premature translation stop signal. This variant is expected to result in an absent or non-functional protein product. This premature translational stop signal has been observed in individual(s) with breast and/or ovarian cancer (PMID: 9150149, 25863477, 26306726).
chr17	41245888	41245888	C	A	g.124113G>T	c.1660G>T	p.Glu554*	rs397508894	2	2 Het	exonic	stopgain	Pathogenic	No interpretation available in ClinVar.
chr17	41246042	41246042	-	A	g.123958dup	c.1505dup	p.Leu502Phefs*4	.	1	1 Het	exonic	frameshift insertion	Likely_pathogenic	Not reproted in ClinVar.
chr17	41246122	41246122	G	-	g.123879del	c.1426del	p.His476Metfs*2	.	1	1 Het	exonic	frameshift deletion	Likely_pathogenic	Not reproted in ClinVar.
chr17	41246334	41246334	G	C	g.123667C>G	c.1214C>G	p.Ser405*	rs80357481	1	1 Het	exonic	stopgain	Pathogenic	The p.S405* pathogenic mutation (also known as c.1214C>G), located in coding exon 9 of the BRCA1 gene, results from a C to G substitution at nucleotide position 1214. This changes the amino acid from a serine to a stop codon within coding exon 9.This alteration is expected to result in loss of function by premature protein truncation or nonsense-mediated mRNA decay.This variant has been detected …
chr17	41246566	41246567	AT	-	g.123434_123435del	c.981_982del	p.Cys328*	rs80357772	4	4 Het	exonic	frameshift deletion	Pathogenic	This variant deletes 2 nucleotides in exon 10 of the BRCA1 gene, creating a frameshift and premature translation stop signal. This variant is expected to result in an absent or non-functional protein product. This premature translational stop signal has been observed in individual(s) with hereditary breast and ovarian cancer and breast cancer and colon cancer (PMID: 8531968, 22970155, 23479189).
chr17	41246595	41246595	T	ACA	g.123406delinsTGT	c.953delinsTGT	p.His318Leufs*24	rs2054018121	1	1 Het	exonic	frameshift deletion and insertion	Likely_pathogenic	This sequence change creates a premature translational stop signal (p.His318Leufs*24) in the BRCA1 gene. It is expected to result in an absent or disrupted protein product. Loss-of-function variants in BRCA1 are known to be pathogenic (PMID: 20104584).
chr17	41256140	41256140	A	-	g.113861del	c.440del	p.Leu147Cysfs*16	.	1	1 Het	exonic	frameshift deletion	Likely_pathogenic	Not reproted in ClinVar.
chr17	41258473	41258473	C	T	g.111528G>A	c.212G>A	p.Arg71Lys	rs80356913	1	1 Het	exonic	nonsynonymous SNV	Likely_pathogenic	This variant was observed to cause a major splicing defect that reduces the full-length transcript to a level below the aberrant transcript (PMID: 21863257, 22505045, 23451180). This variant is predicted to disrupt mRNA splicing by computational tools. An RT-PCR analysis of RNA from a carrier individual has shown this variant to cause an in-frame skipping of exon 4 that encodes a functionally imp…
chr17	41258494	41258494	C	G	g.111507G>C	c.191G>C	p.Cys64Ser	rs55851803	1	1 Het	exonic	nonsynonymous SNV	Likely_pathogenic	Advanced modeling performed at Invitae incorporating data from internal and/or published experimental studies (PMID: 30209399) indicates that this missense variant is expected to disrupt BRCA1 function. Experimental studies have shown that this missense change affects BRCA1 function (PMID: 22843421, 30209399). Algorithms developed to predict the effect of sequence changes on RNA splicing suggest …
chr17	41267798	41267798	T	C	g.102203A>G	c.81-2A>G	.	rs397509326	1	1 Het	splicing	.	Pathogenic	This sequence change affects an acceptor splice site in intron 2 of the BRCA1 gene. It is expected to disrupt RNA splicing. Variants that disrupt the donor or acceptor splice site typically lead to a loss of protein function (PMID: 16199547), and loss-of-function variants in BRCA1 are known to be pathogenic (PMID: 20104584). Experimental studies have shown that disruption of this splice site affe…
BRCA2					NG_012772.3	NM_000059.4	NP_000050.3
chr13	32906433	32906433	C	G	g.21817C>G	c.818C>G	p.Ser273*	rs80359068	1	1 Het	exonic	stopgain	Pathogenic	This sequence change creates a premature translational stop signal (p.Ser273*) in the BRCA2 gene. It is expected to result in an absent or disrupted protein product. Loss-of-function variants in BRCA2 are known to be pathogenic (PMID: 20104584).
chr13	32907303	32907303	G	A	g.22687G>A	c.1688G>A	p.Trp563*	rs1566224110	1	1 Het	exonic	stopgain	Pathogenic	The p.W563* pathogenic mutation (also known as c.1688G>A), located in coding exon 9 of the BRCA2 gene, results from a G to A substitution at nucleotide position 1688. This changes the amino acid from a tryptophan to a stop codon within coding exon 9. This alteration is expected to result in loss of function by premature protein truncation or nonsense-mediated mRNA decay. This premature translatio…
chr13	32910932	32910932	C	-	g.26318del	c.2442del	p.Met815Trpfs*10	rs397507627	1	1 Het	exonic	frameshift deletion	Pathogenic	This variant deletes 1 nucleotide in exon 11 of the BRCA2 gene, creating a frameshift and premature translation stop signal. This variant is expected to result in an absent or non-functional protein product.Loss-of-function variants in BRCA2 are known to be pathogenic (PMID: 20104584).
chr13	32911298	32911301	AAAC	-	g.26684_26687del	c.2808_2811del	p.Ala938Profs*21	rs80359351	1	1 Het	exonic	frameshift deletion	Pathogenic	The BRCA2 variant p.Ala938Profs is a known pathogenic variant in exon 11in a non-functional domain and in a mutation hotspot region of 23 pathogenic variants. The variant is predicted to cause a frameshift, which alters the protein's amino acid sequence beginning at codon 938 and leads to a premature stop codon 21 codons downstream. This alteration is then predicted to result in a truncated or ab…
chr13	32911854	32911854	C	G	g.27238C>G	c.3362C>G	p.Ser1121*	rs80358579	1	1 Het	exonic	stopgain	Pathogenic	The substitution creates a nonsense variant, which changes a Serine to a premature stop codon (TCA>TGA), and is predicted to cause loss of normal protein function through either protein truncation or nonsense-mediated mRNA decay. This premature translational stop signal has been observed in individual(s) with breast cancer (PMID: 11920621, 28288110).
chr13	32911877	32911877	C	T	g.27261C>T	c.3385C>T	p.Gln1129*	rs1555283209	1	1 Het	exonic	stopgain	Pathogenic	The substitution creates a nonsense variant, which changes a Glutamine to a premature stop codon (CAG>TAG), and is predicted to cause loss of normal protein function through either protein truncation or nonsense-mediated mRNA decay. One in silico tool predicts a damaging outcome for this variant.Loss-of-function variants in BRCA2 are known to be pathogenic (PMID: 20104584).
chr13	32912641	32912641	T	-	g.28027del	c.4151del	p.Leu1384Cysfs*4	rs397507710	1	1 Het	exonic	frameshift deletion	Pathogenic	This sequence change creates a premature translational stop signal (p.Leu1384Cysfs*4) in the BRCA2 gene. It is expected to result in an absent or disrupted protein product. Loss-of-function variants in BRCA2 are known to be pathogenic (PMID: 20104584).
chr13	32912870	32912871	TT	-	g.28256_28257del	c.4380_4381del	p.Ser1461Leufs*4	rs397507715	1	1 Het	exonic	frameshift deletion	Pathogenic	The c.4380_4381delTT pathogenic mutation, located in coding exon 10 of the BRCA2 gene, results from a deletion of two nucleotides at nucleotide positions 4380 to 4381, causing a translational frameshift with a predicted alternate stop codon (p.S1461Lfs*4), this alteration is expected to result in loss of function by premature protein truncation or nonsense-mediated mRNA decay. This premature tran…
chr13	32912962	32912965	ACTG	-	g.28347_28350del	c.4471_4474del	p.Leu1491Lysfs*12	rs80359451	1	1 Het	exonic	frameshift deletion	Pathogenic	This pathogenic sequence change results in an amino acid frameshift and creates a premature stop codon 12 amino acids downstream of the change, p.Leu1491Lysfs*12. This sequence change is predicted to result in an abnormal transcript, which may be degraded, or may lead to the production of a truncated BRCA2 protein with potentially abnormal function. This variant has been reported in 3 individuals…
chr13	32913319	32913320	TG	-	g.28703TG[1]	c.4829_4830del	p.Val1610Glyfs*4	rs80359468	1	1 Het	exonic	frameshift deletion	Pathogenic	This variant deletes 2 nucleotides in exon 11 of the BRCA2 gene, creating a frameshift and premature translation stop signal. This variant is expected to result in an absent or non-functional protein product. This premature translational stop signal has been observed in individual(s) with hereditary breast and ovarian cancer (PMID: 16455195, 21559243, 21607582).
chr13	32913656	32913657	AG	-	g.29040_29041del	c.5164_5165del	p.Ser1722Tyrfs*4	rs80359490	1	1 Het	exonic	frameshift deletion	Pathogenic	This variant deletes 2 nucleotides in exon 11 of the BRCA2 gene, creating a frameshift and premature translation stop signal. This variant is expected to result in an absent or non-functional protein product. This premature translational stop signal has been observed in individual(s) with breast and/or ovarian cancer (PMID: 9150154, 19353265, 22160602).
chr13	32913836	32913836	-	A	g.29227dup	c.5351dup	p.Asn1784Lysfs*3	rs80359507	1	1 Het	exonic	frameshift insertion	Pathogenic	This variant inserts 1 nucleotide in exon 11 of the BRCA2 gene, creating a frameshift and premature translation stop signal. This variant is expected to result in an absent or non-functional protein product. This premature translational stop signal has been observed in individual(s) with breast and ovarian cancer (PMID: 10550133, 21232165, 22006311).
chr13	32914210	32914211	CT	-	g.29594CT[2]	c.5722_5723del	p.Leu1908Argfs*2	rs80359530	1	1 Het	exonic	frameshift deletion	Pathogenic	This variant is predicted to cause a frameshift, which alters the protein's amino acid sequence beginning at position 1908 and leads to a premature termination codon 2 amino acids downstream. This alteration is then predicted to lead to a truncated or absent protein. This variant has been reported in multiple unrelated individuals with breast cancer or ovarian cancer (PMID 8524414, 20927582, 2132…
chr13	32914451	32914451	C	T	g.29835C>T	c.5959C>T	p.Gln1987*	rs80358828	1	1 Het	exonic	stopgain	Pathogenic	This variant changes 1 nucleotide in exon 11 of the BRCA2 gene, creating a premature translation stop signal. This variant is expected to result in an absent or non-functional protein product. Loss-of-function variants in BRCA2 are known to be pathogenic (PMID: 20104584).
chr13	32914577	32914577	G	T	g.29961G>T	c.6085G>T	p.Glu2029*	rs397507828	1	1 Het	exonic	stopgain	Pathogenic	The p.E2029* variant (also known as c.6085G>T), located in coding exon 10 of the BRCA2 gene, results from a G to T substitution at nucleotide position 6085. This changes the amino acid from a glutamic acid to a stop codon within coding exon 10. In addition to the clinical data presented in the literature, this alteration is expected to result in loss of function by premature protein truncation or…
chr13	32914859	32914859	-	A	g.30249dup	c.6373dup	p.Thr2125Asnfs*4	rs80359577	1	1 Het	exonic	frameshift insertion	Pathogenic	BRCA2 c.6373dupA (p.Thr2125AsnfsX4) results in a premature termination codon, predicted to cause a truncation of the encoded protein or absence of the protein due to nonsense mediated decay, which are commonly known mechanisms for disease. This premature translational stop signal has been observed in individual(s) with breast, ovarian and pancreatic cancer (PMID: 11179017, 11802209, 26483394).
chr13	32914894	32914898	TAACT	-	g.30281_30285del	c.6405_6409del	p.Asn2135Lysfs*3	rs80359584	1	1 Het	exonic	frameshift deletion	Pathogenic	This variant deletes 5 nucleotides in exon 11 of the BRCA2 gene, creating a frameshift and premature translation stop signal. This variant is expected to result in an absent or non-functional protein product. This variant has been reported in individuals affected with breast and/or ovarian cancer (PMID: 8988179, 11179017, 17063270).
chr13	32929001	32929004	AACT	-	g.44387_44390del	c.7013_7016del	p.Thr2338Argfs*28	.	1	1 Het	exonic	frameshift deletion	Likely_pathogenic	Not reproted in ClinVar.
chr13	32953885	32953885	A	G	g.69269A>G	c.8954-2A>G	.	.	1	1 Het	splicing	.	Likely_pathogenic	This sequence change affects an acceptor splice site in intron 22 of the BRCA2 gene. It is expected to disrupt RNA splicing.Studies have shown that disruption of this splice site alters BRCA2 gene expression (PMID: 31343793). Studies have shown that disruption of this splice site is associated with altered splicing resulting in multiple RNA products (PMID: 31343793).
chr13	32953886	32953886	G	C	g.69270G>C	c.8954-1G>C	.	.	1	1 Het	splicing	.	Likely_pathogenic	Not reproted in ClinVar.
chr13	32971105	32971105	G	A	g.86489G>A	c.9572G>A	p.Trp3191*	rs397508063	1	1 Het	exonic	stopgain	Pathogenic	No interpretation available in ClinVar.
