# Supplementary material for: A MALDI-TOF mass spectrometry-based method for detection of copy number variations in BRCA1 and BRCA2 genes
Source: Front Mol Biosci. 2024 Jan 11;10:1301652. doi: 10.3389/fmolb.2023.1301652 (PMC10808477; doi:10.3389/fmolb.2023.1301652)
Supplement: Supplementary file 3 [file Table4.XLSX]

## Sheet: Sheet1
Supplementary Table 4. SNVs within primer binding sites of MS assay.
Gene	Sample No.	Chr.	Ref	Alt	Start(hg19)	End(hg19)	gDNA change	cDNA change	AA change	avsnp150	ExAC_ALL	ExAC_AFR	ExAC_AMR	ExAC_EAS	ExAC_FIN	ExAC_NFE	ExAC_OTH	ExAC_SAS	1000g2015aug_all	1000g2015aug_afr	1000g2015aug_amr	1000g2015aug_eas	1000g2015aug_eur	1000g2015aug_sas	esp6500siv2_all
BRCA1 (NG_005905.2)	8	17	T	A	41242962	41242962	g.127039A>T	exon12: c.4184A>T	p.Gln1395Leu	.	.	.	.	.	.	.	.	.	.	.	.	.	.	.	.
BRCA2 (NG_012772.3)	7	13	C	T	32915263	32915263	g.30647C>T	exon11: c.6771C>T	p.Pro2257=	rs373696964	4.133e-05	9.854e-05	8.637e-05	0	0	1.502e-05	0	0.0001	.	.	.	.	.	.	.
	9	13	A	G	32900252	32900252	g.15636A>G	exon5: c.440A>G	p.Gln147Arg	rs80358674	0.0002	0	0	0.0035	0	0	0	0	.	.	.	.	.	.	.
	10	13	G	T	32914577	32914577	g.29961G>T	exon 11: c.6085G>T	p.Glu2029*	rs397507828	.	.	.	.	.	.	.	.	.	.	.	.	.	.	.
