# Supplementary material for: A MALDI-TOF mass spectrometry-based method for detection of copy number variations in BRCA1 and BRCA2 genes
Source: Front Mol Biosci. 2024 Jan 11;10:1301652. doi: 10.3389/fmolb.2023.1301652 (PMC10808477; doi:10.3389/fmolb.2023.1301652)
Supplement: Supplementary file 4 [file Table1.XLSX]

## Sheet: Primer sequences
Supplementary Table 1. Sequences of primers for multi-plex PCR and UEP.
forward primer name	forward primer sequences	reverse primer name	reverse primer sequences	unextended primer name	unextended primer sequences
BRCA1-exon1-up_F	ACGTTGGATGAACTAGTCCCGTTTCTCCGC	BRCA1-exon1-up_R	ACGTTGGATGTGAGCGCCGAATTTGCCT	BRCA1-exon1-up_U	GCCATGTCTGCGCACTCG
BRCA1-exon1a_F	ACGTTGGATGTCCCATCCTCTGATTGTACCTTG	BRCA1-exon1a_R	ACGTTGGATGCCAGTACCCCAGAGCATCA	BRCA1-exon1a_U	CTGCTTAGCGGTAGCCCCT
BRCA1-exon1b_F	ACGTTGGATGGTGGATTTCCGAAGC+TGAC	BRCA1-exon1b_R	ACGTTGGATGCCAGCCGACGTT+TTTA+AAG	BRCA1-exon1b_U	CGCTGAGGATCAGGA
BRCA1-exon2_F	TGGATGAGGACGTTGTCATTAGTTCTTTGG	BRCA1-exon2_R	ACGTTGGATGGACAGAGTCCCTGTCTTTCCC	BRCA1-exon2_U	CATGTCTTTTCTTCCCTAG
BRCA1-exon3_F	ACGTTGGATGTTCTTTTTCTCCCCCCCTAC	BRCA1-exon3_R	ACGTTGGATGTGGAGCCACATAACACATTC	BRCA1-exon3_U	GAGTTGATCAAGGAACCTG
BRCA1-exon5_F	GATGTTTGCCTTTTGAGTATTCTTTCTACA	BRCA1-exon5_R	ACGTTGGATGCCTACTGTGGTTGCTTCCAA	BRCA1-exon5_U	GCTGAAACTTCTCAACC
BRCA1-exon6_F	GTTGGATGCACTTGCTGAGTGTGTTTCTCA	BRCA1-exon6_R	ACGTTGGATGTCCAAACCTGTGTCAAGCTG	BRCA1-exon6_U	ACAAGAAAGTACGAGATTTAGTC
BRCA1-exon7_F	ATGAACTCTCCTGAACATCTAAAAGATGAA	BRCA1-exon7_R	ACGTTGGATGTAAGGCAGGAGGACTGCTTC	BRCA1-exon7_U	GGTTCACTCTGTAGAAGTCTTT
BRCA1-exon8_F	CGTTGGATGTTCAGGAGGAAAAGCACAGAA	BRCA1-exon8_R	CGTTGGATGCCTGAGACCCTTACCCAATTC	BRCA1-exon8_U	CGGGTCCAACTCTCTAACCTTGGAACTG
BRCA1-exon9_F	GTTGGATGAGGATCTGATTCTTCTGAAGATAC	BRCA1-exon9_R	ACGTTGGATGGTTCTCTTTGACTCACCTGCAA	BRCA1-exon9_U	CCCTCTGAAGATACCGTTAATAAGGC
BRCA1-exon10_F	GTTGGATGTGGTCAGCTTTCTGTAATCGAA	BRCA1-exon10_R	CGTTGGATGTTTTTGCAGAATCCAAACTGA	BRCA1-exon10_U	TGGAGATCAAGAATTGTTACAAATC
BRCA1-exon11-1_F	GTTGGATGTGTGAATTTTCTGAGACGGATG	BRCA1-exon11-1_R	ACGTTGGATGGCTGTAATGAGCTGGCATGA	BRCA1-exon11-1_U	ACTGAGAAGCGTGCAGC
BRCA1-exon11-2_F	CGTTGGATGAAAGCAGATTTGGCAGTTCAA	BRCA1-exon11-2_R	GTTGGATGGCTTTCGTTTTGAAAGCAGATT	BRCA1-exon11-2_U	GGAGTCTGCTCCGTTTGGTTAGT
BRCA1-exon11-3_F	ACGTTGGATGGTTGTTCTAGCAGTGAAGAG	BRCA1-exon11-3_R	ACGTTGGATGACTCTTCTTGGCTCCAGTTG	BRCA1-exon11-3_U	CACAGCAGAAACCTACAACTC
BRCA1-exon11-4_F	ACGTTGGATGACGGCTAATTGTGCTCACTG	BRCA1-exon11-4_R	ACGTTGGATGGCTAGAGGAAAACTTTGAGG	BRCA1-exon11-4_U	GGATGTTCTCATTTCCCATTTCTCTT
BRCA1-exon11-5_F	CGTTGGATGTTTTTAGCAAAAGCGTCCAGA	BRCA1-exon11-5_R	ACGTTGGATGAAGTGTTGGAAGCAGGGAAG	BRCA1-exon11-5_U	CTCCGGAGTCCTAGCCCTTTC
BRCA1-exon12_F	ACGTTGGATGCACGCTTTTTACCTGAGTGG	BRCA1-exon12_R	ACGTTGGATGTAAGGTGAAGCAGCATCTGG	BRCA1-exon12_U	GGGTGAGAGGATAGCCCTGAGC
BRCA1-exon13_F	ACGTTGGATGCAGAGGGATACCATGCAACA	BRCA1-exon13-1_R	ACGTTGGATGTTTGGCCAACAATACACACC	BRCA1-exon13-1_U	CACCCTTCCATCATAAGTGAC
				BRCA1-exon13-2_U	CCATGTTCTAACACAGCTTCTAG
BRCA1-exon14_F	GTTGGATGAAAGTAGTGAATACCCTATAAGCCAG	BRCA1-exon14_R	GTTGGATGTTACTGGTAGAACTATCTGCAGACAC	BRCA1-exon14_U	CCTCAAACTTGTCAGCAGAA
BRCA1-exon15_F	ACGTTGGATGATGAGCTCCTCTTGAGATGG	BRCA1-exon15_R	ACGTTGGATGGTCATCCCCTTCTAAATGCC	BRCA1-exon15_U	TGAGATGGGTAGTTTCTATTCTGAAG
BRCA1-exon16_F	GTTGGATGAACTTCTCCCATTCCTTTCAGA	BRCA1-exon16_R	ACGTTGGATGTGACTCTGGGGCTCTGTCTT	BRCA1-exon16_U	AACACTTACCTGGAATCTGGAATC
BRCA1-exon17_F	CGTTGGATGTTCTGAGCTGTGTGCTAGAGG	BRCA1-exon17_R	ACGTTGGATGTTTATGCAGCAGATGCAAGG	BRCA1-exon17_U	ATTAGATTAGTTAAAGTGATGTGG
BRCA1-exon18_F	ACGTTGGATGGCTCTTTAGCTTCTTAGGAC	BRCA1-exon18_R	ACGTTGGATGCATTTTCCTCCCGCAATTCC	BRCA1-exon18_U	GGGGAGATGCTGAGTTTGTGTGTG
BRCA1-exon19_F	CGTTGGATGAAAGAGCACGTTCTTCTGCTG	BRCA1-exon19_R	ACGTTGGATGGGTGCATTGATGGAAGGAAG	BRCA1-exon19_U	ATTCAGCATTTTTCTTTCTTTAAT
BRCA1-exon20_F	ACGTTGGATGTGACGTGTCTGCTCCACTTC	BRCA1-exon20_R	ACGTTGGATGTGTCCTGGGATTCTCTTGCT	BRCA1-exon20_U	CGACCTTGGTGGTTTC
BRCA1-exon21_F	ACGTTGGATGTTCCCCTGTCCCTCTCTCTT	BRCA1-exon21_R	ACGTTGGATGGGTTCTCCCAGGCTCTTACC	BRCA1-exon21_U	TGTTGGCATGTTGGTGAAGGGCCCAT
BRCA1-exon22_F	ACGTTGGATGGGTAGAGGGCCTGGGTTAAG	BRCA1-exon22_R	ACGTTGGATGCCCTCTCTGACAGGGCAC	BRCA1-exon22_U	GGATGGTGAATGATGAAAGCTCCT
BRCA1-exon23_F	GGATGGATGAAGTGACAGTTCCAGTAGTCC	BRCA1-exon23_R	ACGTTGGATGTACATGCAGGCACCTTACCA	BRCA1-exon23_U	AAAGGCATCTGGCTGCACAACC
BRCA1-exon24_F	ACGTTGGATGTAGGGCTGGAAGCACAGAGT	BRCA1-exon24_R	ACGTTGGATGAATTTCCTCCCCAATGTTCC	BRCA1-exon24_U	TTACTTCTCTAAAACCC
BRCA2-exon1_F	ACGTTGGATGTGTGGCGCGAGCTTCTG	BRCA2-exon1_R	ACGTTGGATGCCGCAAAAGACACCCGAG	BRCA2-exon1_U	GGCAGAGGCGCAGCAG
BRCA2-exon2_F	ACGTTGGATGCCCTGTGTAAGTGCATTTTGG	BRCA2-exon2_R	ACGTTGGATGTTTTAGAAAACACTTTCTCGGTGT	BRCA2-exon2_U	GGGCCAACATTTTTTGAAATTTTTAAG
BRCA2-exon3-1_F	ACGTTGGATGCCCCAGTCTACCATATTGCAT	BRCA2-exon3-1_R	ACGTTGGATGTTCTTCAGAAGCTCCACCCTA	BRCA2-exon3-1_U	TTTGGTTCGTAATTGTTGTTTTTA
BRCA2-exon3-2_F	ACGTTGGATGTTCTTCAGAAGCTCCACCCTA	BRCA2-exon3-2_R	ACGTTGGATGCCCCAGTCTACCATATTGCAT	BRCA2-exon3-2_U	GGCTTCAACTCCAATAATATTCAAAG
BRCA2-exon4_F	ACGTTGGATGAAACACTTCCAAAGAATGCAAA	BRCA2-exon4_R	ACGTTGGATGGGACAGGAAACATCATCTGCT	BRCA2-exon4_U	GAATGTTCCCAATAGTAGAC
BRCA2-exon5_F	ACGTTGGATGCTCAGGGCAAAGGTATAACG	BRCA2-exon5_R	ACGTTGGATGCCTAAGGGATTTGCTTTGTTTT	BRCA2-exon5_U	CCAATGTACACATGT
BRCA2-exon6_F	ACGTTGGATGCCTAAGGGATTTGCTTTGTTTT	BRCA2-exon6_R	ACGTTGGATGCTCAGGGCAAAGGTATAACG	BRCA2-exon6_U	GTATGTGGGAGTTTGTTTCAT
BRCA2-exon7_F	ACGTTGGATGGGGTCGTCAGACACCAAAAC	BRCA2-exon7_R	ACGTTGGATGCAACCTCATCTGCTCTTTCTTG	BRCA2-exon7_U	TTTTCCTGATATGTCTTGGTC
BRCA2-exon8_F	ACGTTGGATGGCAATTTCAACAGTCTAATCAATG	BRCA2-exon8_R	ACGTTGGATGTGTGCTTTTTGATGTCTGACAAA	BRCA2-exon8_U	TATTTACTTACAGCAGTAGTATCA
BRCA2-exon9_F	ACGTTGGATGTCACCAAAAGTGAAACCATGG	BRCA2-exon9_R	ACGTTGGATGGACAGAGCAAGACTCCACCTC	BRCA2-exon9_U	CAGACAGTGAAAACACAAATCAAAG
BRCA2-exon10-1_F	ACGTTGGATGACCATTCACAGGCCAAAGAC	BRCA2-exon10-1_R	ACGTTGGATGAGCAAACGCTGATGAATGTG	BRCA2-exon10-1_U	CTCTCCTGATACTGATCCATTAGATTC
BRCA2-exon10-2_F	ACGTTGGATGGACAGAGGTACCTGAATCAGCA	BRCA2-exon10-2_R	ACGTTGGATGTTTGCTCACAGAAGGAGGACT	BRCA2-exon10-2_U	ACAGAATTCTGTGTGGTGGTGGC
BRCA2-exon11-1_F	ACGTTGGATGGCAGGCATGACAGAGAATCA	BRCA2-exon11-1_R	ACGTTGGATGGTCCTTAACTAGCTCTTTTG	BRCA2-exon11-1_U	ACTGTATTATTAGAACATGTTTCATTTC
BRCA2-exon11-2_F	ACGTTGGATGTTAAAATCGGACATCTCCTTGA	BRCA2-exon11-2_R	ACGTTGGATGTGTTCAGAGAGCTTGATTTCCTT	BRCA2-exon11-2_U	ATCACAGTTTTGGAGGT
BRCA2-exon11-3_F	ACGTTGGATGCTTATTGGATGTACCTCTGC	BRCA2-exon11-3_R	ACGTTGGATGCTCATGGCACAAAACTGAATG	BRCA2-exon11-3_U	TTCCTCACTAATATTCTCAATATCAC
BRCA2-exon11-4_F	ACGTTGGATGAAACAGCAAAAAGTCCTGCAA	BRCA2-exon11-4_R	ACGTTGGATGTCTGGTTGACCATCAAATATTCC	BRCA2-exon11-4_U	CAAATCAGTCCCCTTATTC
BRCA2-exon11-5_F	ACGTTGGATGTGGGATTTTTAGCACAGCAA	BRCA2-exon11-5_R	ACGTTGGATGTTTTCTTCTCTTGTGAGCTGGT	BRCA2-exon11-5_U	AGCAAGTCTTTTCCAAAGT
BRCA2-exon11-6_F	ACGTTGGATGGAACACTTACCCACTAAGATAAGG	BRCA2-exon11-6_R	ACGTTGGATGGGAAGATGATGAACTGACAGATTC	BRCA2-exon11-6_U	TCCTCATTTTCGGGACA
BRCA2-exon12_F	ACGTTGGATGCAGCACTTTGAGAGGCAGGT	BRCA2-exon12_R	ACGTTGGATGGGAGAACCCTCAATCAAAAGAA	BRCA2-exon12_U	TAAAAAGCTAATTTTACCATCTGGAG
BRCA2-exon13_F	ACGTTGGATGCCTAGGCACAATAAAAGATCGAA	BRCA2-exon13_R	ACGTTGGATGAGTGTTAACTTCTTAACGTTAGTGTC	BRCA2-exon13_U	TAATGTTTCTTTAGAGCCGATT
BRCA2-exon14_F	ACGTTGGATGCTTTGGTTGGTCTGCCTGTAGTA	BRCA2-exon14_R	TTGGATGCTCATTTGTATGAACATCTGACTTTGG	BRCA2-exon14_U	CAAGTGTCTCATTTTTTCATTTC
BRCA2-exon15_F	ACGTTGGATGGAGGGAACTTGGCCTCCTAC	BRCA2-exon15_R	ACGTTGGATGCAAGTCTTCAGAATGCCAGAGA	BRCA2-exon15_U	AGTGGATGTTTTTGCAAGA
BRCA2-exon16_F	ACGTTGGATGTTCCAGCCTTTCCATCATTGG	BRCA2-exon16_R	ACGTTGGATGGTATGGCGTTTCTAAACATTGCAT	BRCA2-exon16_U	GTATGAGCCATCCACCA
BRCA2-exon17_F	ACGTTGGATGATGGAAACTGGCAGCTATGG	BRCA2-exon17_R	ACGTTGGATGCAACTGGCTTGTGCAACATT	BRCA2-exon17_U	CTGTGCCTTTCCTAAGGAATTTGCTAAT
BRCA2-exon18_F	CGTTGGATGGTGGCCATTATTGAACTTACAGATG	BRCA2-exon18_R	ACGTTGGATGGGCTTCAAGAGGTGTACAGG	BRCA2-exon18_U	GGCAGACTGACAGTTGGTCAGAAGATT
BRCA2-exon19_F	ACGTTGGATGCTAACAGTACTCGGCCTGCTC	BRCA2-exon19_R	ACGTTGGATGCACAACCAACATTTCCTCCA	BRCA2-exon19_U	TCTACCAAACTTGGATTCTTTCCTG
BRCA2-exon20_F	ACGTTGGATGACAGATGTGAGCCACTGTGC	BRCA2-exon20_R	ACGTTGGATGTTGTTGGGCCTCCACATATT	BRCA2-exon20_U	GAGAAGACATCATCTGGATTAT
BRCA2-exon21_F	ACGTTGGATGCTTCTTTGGGTGTTTTATGCTTGG	BRCA2-exon21_R	ACGTTGGATGTGCTGCATTCTTCACTGCTT	BRCA2-exon21_U	TCACGTGCACTAACAAGAC
BRCA2-exon22_F	ACGTTGGATGCAATACGCAACTTCCACACG	BRCA2-exon22_R	ACGTTGGATGTCACAGGCAAATGTTGAATGA	BRCA2-exon22_U	TCCCTTGATAAACCTTGTTCCTTTTGT
BRCA2-exon23_F	ACGTTGGATGTTCTTCCATTGCATCTTTCTCA	BRCA2-exon23_R	ACGTTGGATGTTTTTGTCGCTGCTAACTGTATG	BRCA2-exon23_U	TCGTATTTGGCGTCCATCATC
BRCA2-exon24_F	ACGTTGGATGTCCAGACTTTCAGCCATCTTG	BRCA2-exon24_R	ACGTTGGATGTCAAAGAGGCTTACTTTCAGATCA	BRCA2-exon24_U	TCTGAGGTGGACCTAAT
BRCA2-exon25_F	ACGTTGGATGCGACCAGAATCCAAATCAGG	BRCA2-exon25_R	ACGTTGGATGCCAAAATGTGTGGTGATGCT	BRCA2-exon25_U	AAAGAGGGCCACTTTCAAGAGAC
BRCA2-exon26_F	ACGTTGGATGTGACATACTTTGCAATGAAGCAG	BRCA2-exon26_R	ACGTTGGATGGTACGGCCCTGAAGTACAGTCT	BRCA2-exon26_U	TTCCAAGCTTATGCATATACTGC
BRCA2-exon27-1_F	ACGTTGGATGACTCCTTGGTGGCTGAAATG	BRCA2-exon27-1_R	ACGTTGGATGTCAGCCCAGATGACTTCAAA	BRCA2-exon27-1_U	TTTGCAGTTCTTTTGGTCATCAATC
BRCA2-exon27-2_F	ACGTTGGATGGCCTGGGAACTCTCCTGTTC	BRCA2-exon27-2_R	ACGTTGGATGCCCAAGCTCTTTTGTCTGGT	BRCA2-exon27-2_U	GGTGATCAGAGATGTAGTACAACG
BRCA2-exon27-3_F	ACGTTGGATGTGCAAATATGTTGGTTCTGCT	BRCA2-exon27-3_R	ACGTTGGATGTCATGCTGACTTAAGGATGAAGA	BRCA2-exon27-3_U	AAAGTCAGGATGAATATGAAG
RNaseP_F	ACGTTGGATGGGTCAGCTCTTCCCTTCATC	RNaseP_R	ACGTTGGATGCCTCCCACATGTAATGTGTTG	RNaseP_U2	GAGTGGAGAACAAAGGACACCGTTA
				RNaseP-2_U2	GGTACTTGGAGAACAAAGGACACCGTTA
EIF2C1_F	ACGTTGGATGTGGTTCGGCTTTCACCAGTCTG	EIF2C1_R	ACGTTGGATGGTGTGGTCACTGGACTTGGG	EIF2C1_U2	AAGGCTCAACATTGATGGTG
				EIF2C1-2_U2	AGCTCAACATTGATGGTG
ALB_F	ACGTTGGATGGGCTTTCTGGATAATGGTGAA	ALB_R	ACGTTGGATGCTGAGCAAAGGCAATCAACA	BRCA2-ALB_U2	TTCTCTAGCGTAGCAACCTGTTACATAT
Note: "+T"or "+A" indicates that it is a locked nucleic acid.
